# Supplementary material for: Imaging Flow Cytometry as a Quick and Effective Identification Technique of Pollen Grains from Betulaceae, Oleaceae, Urticaceae and Asteraceae
Source: Cells. 2022 Feb 9;11(4):598. doi: 10.3390/cells11040598 (PMC8870286; doi:10.3390/cells11040598)
Supplement: Supplementary file 1 [file cells-11-00598-s001.zip]

Archive with 2 entries (2 files):
- cells-1578824-supplementary_file 2.pdf
- template_file_IFC_pollen grains_6.2.ast
