# Supplementary material for: Imaging Flow Cytometry as a Quick and Effective Identification Technique of Pollen Grains from Betulaceae, Oleaceae, Urticaceae and Asteraceae
Source: Cells. 2022 Feb 9;11(4):598. doi: 10.3390/cells11040598 (PMC8870286; doi:10.3390/cells11040598)
Supplement: Supplementary file 1 [file cells-11-00598-s001.zip › template_file_IFC_pollen grains_6.2.ast]

<?xml version="1.0" encoding="utf-8"?>
<AssayTemplate date="10.12.2021 10:25:28" IDEAS_version="6.2.187.0">
  <SampleName />
  <ShowSampleName>False</ShowSampleName>
  <ChannelPresets>
    <gallery viewmode="All Channels" orderByFeature="Object Number" ascendingOrder="true" population="R1" showMasks="false" showColor="true" showSaturationColor="false" />
  </ChannelPresets>
  <ImageDisplaySettings>
    <Width auto="false" value="60" />
    <Height value="-1" />
  </ImageDisplaySettings>
  <Images>
    <image name="Ch01" color="White" physicalChannel="0" xmin="483" xmax="983" xmid="733" ymid="127" scalemin="0" scalemax="1023" tokens="" baseimage="" function="" />
    <image name="Ch02" color="Lime" physicalChannel="1" xmin="35" xmax="371" xmid="203" ymid="127" scalemin="0" scalemax="1023" tokens="" baseimage="" function="" />
    <image name="Ch03" color="Yellow" physicalChannel="2" xmin="32" xmax="277" xmid="154" ymid="127" scalemin="0" scalemax="1023" tokens="" baseimage="" function="" />
    <image name="Ch04" color="DarkOrange" physicalChannel="3" xmin="33" xmax="184" xmid="108" ymid="127" scalemin="0" scalemax="1023" tokens="" baseimage="" function="" />
    <image name="Ch05" color="Red" physicalChannel="4" xmin="32" xmax="180" xmid="106" ymid="127" scalemin="0" scalemax="1023" tokens="" baseimage="" function="" />
    <image name="Ch06" color="DeepPink" physicalChannel="5" xmin="41" xmax="4086" xmid="2063" ymid="127" scalemin="0" scalemax="1023" tokens="" baseimage="" function="" />
    <image name="Ch07" color="DarkOrchid" physicalChannel="6" xmin="39" xmax="117" xmid="78" ymid="127" scalemin="0" scalemax="1023" tokens="" baseimage="" function="" />
    <image name="Ch08" color="Lime" physicalChannel="7" xmin="25" xmax="4095" xmid="2060" ymid="127" scalemin="0" scalemax="1023" tokens="" baseimage="" function="" />
    <image name="Ch09" color="White" physicalChannel="8" xmin="366" xmax="866" xmid="616" ymid="127" scalemin="0" scalemax="1023" tokens="" baseimage="" function="" />
    <image name="Ch10" color="DarkOrange" physicalChannel="9" xmin="25" xmax="4095" xmid="2060" ymid="127" scalemin="0" scalemax="1023" tokens="" baseimage="" function="" />
    <image name="Ch11" color="Red" physicalChannel="10" xmin="27" xmax="95" xmid="61" ymid="127" scalemin="0" scalemax="1023" tokens="" baseimage="" function="" />
    <image name="Ch12" color="DeepPink" physicalChannel="11" xmin="25" xmax="96" xmid="60" ymid="127" scalemin="0" scalemax="1023" tokens="" baseimage="" function="" />
  </Images>
  <Composites></Composites>
  <masks>
    <mask type="C" name="MC" def="M01|Or|M02|Or|M03|Or|M04|Or|M05|Or|M06|Or|M07|Or|M08|Or|M09|Or|M10|Or|M11|Or|M12" />
    <mask type="C" name="None" def="Threshold|M01|Ch01|0" />
    <mask type="C" name="NMC" def="Not|MC" />
  </masks>
  <ViewingModes>
    <viewingmode name="All Channels">
      <viewingmodecolumn image="Ch01" mask="M01" />
      <viewingmodecolumn image="Ch02" mask="M02" />
      <viewingmodecolumn image="Ch03" mask="M03" />
      <viewingmodecolumn image="Ch04" mask="M04" />
      <viewingmodecolumn image="Ch05" mask="M05" />
      <viewingmodecolumn image="Ch06" mask="M06" />
      <viewingmodecolumn image="Ch07" mask="M07" />
      <viewingmodecolumn image="Ch08" mask="M08" />
      <viewingmodecolumn image="Ch09" mask="M09" />
      <viewingmodecolumn image="Ch10" mask="M10" />
      <viewingmodecolumn image="Ch11" mask="M11" />
      <viewingmodecolumn image="Ch12" mask="M12" />
    </viewingmode>
    <viewingmode name="Ch01">
      <viewingmodecolumn image="Ch01" mask="M01" />
    </viewingmode>
    <viewingmode name="Ch02">
      <viewingmodecolumn image="Ch02" mask="M02" />
    </viewingmode>
    <viewingmode name="Ch03">
      <viewingmodecolumn image="Ch03" mask="M03" />
    </viewingmode>
    <viewingmode name="Ch04">
      <viewingmodecolumn image="Ch04" mask="M04" />
    </viewingmode>
    <viewingmode name="Ch05">
      <viewingmodecolumn image="Ch05" mask="M05" />
    </viewingmode>
    <viewingmode name="Ch06">
      <viewingmodecolumn image="Ch06" mask="M06" />
    </viewingmode>
    <viewingmode name="Ch07">
      <viewingmodecolumn image="Ch07" mask="M07" />
    </viewingmode>
    <viewingmode name="Ch08">
      <viewingmodecolumn image="Ch08" mask="M08" />
    </viewingmode>
    <viewingmode name="Ch09">
      <viewingmodecolumn image="Ch09" mask="M09" />
    </viewingmode>
    <viewingmode name="Ch10">
      <viewingmodecolumn image="Ch10" mask="M10" />
    </viewingmode>
    <viewingmode name="Ch11">
      <viewingmodecolumn image="Ch11" mask="M11" />
    </viewingmode>
    <viewingmode name="Ch12">
      <viewingmodecolumn image="Ch12" mask="M12" />
    </viewingmode>
  </ViewingModes>
  <DefinedFeatures>
    <UDF name="Area_M01" type="single" userfeaturetype="Mask Only" def="Area|M01" />
    <UDF name="Area_M02" type="single" userfeaturetype="Mask Only" def="Area|M02" />
    <UDF name="Area_M03" type="single" userfeaturetype="Mask Only" def="Area|M03" />
    <UDF name="Area_M04" type="single" userfeaturetype="Mask Only" def="Area|M04" />
    <UDF name="Area_M05" type="single" userfeaturetype="Mask Only" def="Area|M05" />
    <UDF name="Area_M06" type="single" userfeaturetype="Mask Only" def="Area|M06" />
    <UDF name="Area_M07" type="single" userfeaturetype="Mask Only" def="Area|M07" />
    <UDF name="Area_M08" type="single" userfeaturetype="Mask Only" def="Area|M08" />
    <UDF name="Area_M09" type="single" userfeaturetype="Mask Only" def="Area|M09" />
    <UDF name="Area_M10" type="single" userfeaturetype="Mask Only" def="Area|M10" />
    <UDF name="Area_M11" type="single" userfeaturetype="Mask Only" def="Area|M11" />
    <UDF name="Area_M12" type="single" userfeaturetype="Mask Only" def="Area|M12" />
    <UDF name="Area_MC" type="single" userfeaturetype="Mask Only" def="Area|MC" />
    <UDF name="Aspect Ratio_M01" type="single" userfeaturetype="Mask Only" def="Aspect Ratio|M01" />
    <UDF name="Aspect Ratio_M02" type="single" userfeaturetype="Mask Only" def="Aspect Ratio|M02" />
    <UDF name="Aspect Ratio_M03" type="single" userfeaturetype="Mask Only" def="Aspect Ratio|M03" />
    <UDF name="Aspect Ratio_M04" type="single" userfeaturetype="Mask Only" def="Aspect Ratio|M04" />
    <UDF name="Aspect Ratio_M05" type="single" userfeaturetype="Mask Only" def="Aspect Ratio|M05" />
    <UDF name="Aspect Ratio_M06" type="single" userfeaturetype="Mask Only" def="Aspect Ratio|M06" />
    <UDF name="Aspect Ratio_M07" type="single" userfeaturetype="Mask Only" def="Aspect Ratio|M07" />
    <UDF name="Aspect Ratio_M08" type="single" userfeaturetype="Mask Only" def="Aspect Ratio|M08" />
    <UDF name="Aspect Ratio_M09" type="single" userfeaturetype="Mask Only" def="Aspect Ratio|M09" />
    <UDF name="Aspect Ratio_M10" type="single" userfeaturetype="Mask Only" def="Aspect Ratio|M10" />
    <UDF name="Aspect Ratio_M11" type="single" userfeaturetype="Mask Only" def="Aspect Ratio|M11" />
    <UDF name="Aspect Ratio_M12" type="single" userfeaturetype="Mask Only" def="Aspect Ratio|M12" />
    <UDF name="Aspect Ratio Intensity_M01_Ch01" type="single" userfeaturetype="Mask and Image" def="Aspect Ratio Intensity|M01|Ch01" />
    <UDF name="Aspect Ratio Intensity_M02_Ch02" type="single" userfeaturetype="Mask and Image" def="Aspect Ratio Intensity|M02|Ch02" />
    <UDF name="Aspect Ratio Intensity_M03_Ch03" type="single" userfeaturetype="Mask and Image" def="Aspect Ratio Intensity|M03|Ch03" />
    <UDF name="Aspect Ratio Intensity_M04_Ch04" type="single" userfeaturetype="Mask and Image" def="Aspect Ratio Intensity|M04|Ch04" />
    <UDF name="Aspect Ratio Intensity_M05_Ch05" type="single" userfeaturetype="Mask and Image" def="Aspect Ratio Intensity|M05|Ch05" />
    <UDF name="Aspect Ratio Intensity_M06_Ch06" type="single" userfeaturetype="Mask and Image" def="Aspect Ratio Intensity|M06|Ch06" />
    <UDF name="Aspect Ratio Intensity_M07_Ch07" type="single" userfeaturetype="Mask and Image" def="Aspect Ratio Intensity|M07|Ch07" />
    <UDF name="Aspect Ratio Intensity_M08_Ch08" type="single" userfeaturetype="Mask and Image" def="Aspect Ratio Intensity|M08|Ch08" />
    <UDF name="Aspect Ratio Intensity_M09_Ch09" type="single" userfeaturetype="Mask and Image" def="Aspect Ratio Intensity|M09|Ch09" />
    <UDF name="Aspect Ratio Intensity_M10_Ch10" type="single" userfeaturetype="Mask and Image" def="Aspect Ratio Intensity|M10|Ch10" />
    <UDF name="Aspect Ratio Intensity_M11_Ch11" type="single" userfeaturetype="Mask and Image" def="Aspect Ratio Intensity|M11|Ch11" />
    <UDF name="Aspect Ratio Intensity_M12_Ch12" type="single" userfeaturetype="Mask and Image" def="Aspect Ratio Intensity|M12|Ch12" />
    <UDF name="Bkgd Mean_Ch01" type="single" userfeaturetype="Image Only" def="Bkgd Mean|Ch01" />
    <UDF name="Bkgd Mean_Ch02" type="single" userfeaturetype="Image Only" def="Bkgd Mean|Ch02" />
    <UDF name="Bkgd Mean_Ch03" type="single" userfeaturetype="Image Only" def="Bkgd Mean|Ch03" />
    <UDF name="Bkgd Mean_Ch04" type="single" userfeaturetype="Image Only" def="Bkgd Mean|Ch04" />
    <UDF name="Bkgd Mean_Ch05" type="single" userfeaturetype="Image Only" def="Bkgd Mean|Ch05" />
    <UDF name="Bkgd Mean_Ch06" type="single" userfeaturetype="Image Only" def="Bkgd Mean|Ch06" />
    <UDF name="Bkgd Mean_Ch07" type="single" userfeaturetype="Image Only" def="Bkgd Mean|Ch07" />
    <UDF name="Bkgd Mean_Ch08" type="single" userfeaturetype="Image Only" def="Bkgd Mean|Ch08" />
    <UDF name="Bkgd Mean_Ch09" type="single" userfeaturetype="Image Only" def="Bkgd Mean|Ch09" />
    <UDF name="Bkgd Mean_Ch10" type="single" userfeaturetype="Image Only" def="Bkgd Mean|Ch10" />
    <UDF name="Bkgd Mean_Ch11" type="single" userfeaturetype="Image Only" def="Bkgd Mean|Ch11" />
    <UDF name="Bkgd Mean_Ch12" type="single" userfeaturetype="Image Only" def="Bkgd Mean|Ch12" />
    <UDF name="Modulation_M01_Ch01" type="single" userfeaturetype="Mask and Image" def="Modulation|M01|Ch01" />
    <UDF name="Modulation_M02_Ch02" type="single" userfeaturetype="Mask and Image" def="Modulation|M02|Ch02" />
    <UDF name="Modulation_M03_Ch03" type="single" userfeaturetype="Mask and Image" def="Modulation|M03|Ch03" />
    <UDF name="Modulation_M04_Ch04" type="single" userfeaturetype="Mask and Image" def="Modulation|M04|Ch04" />
    <UDF name="Modulation_M05_Ch05" type="single" userfeaturetype="Mask and Image" def="Modulation|M05|Ch05" />
    <UDF name="Modulation_M06_Ch06" type="single" userfeaturetype="Mask and Image" def="Modulation|M06|Ch06" />
    <UDF name="Modulation_M07_Ch07" type="single" userfeaturetype="Mask and Image" def="Modulation|M07|Ch07" />
    <UDF name="Modulation_M08_Ch08" type="single" userfeaturetype="Mask and Image" def="Modulation|M08|Ch08" />
    <UDF name="Modulation_M09_Ch09" type="single" userfeaturetype="Mask and Image" def="Modulation|M09|Ch09" />
    <UDF name="Modulation_M10_Ch10" type="single" userfeaturetype="Mask and Image" def="Modulation|M10|Ch10" />
    <UDF name="Modulation_M11_Ch11" type="single" userfeaturetype="Mask and Image" def="Modulation|M11|Ch11" />
    <UDF name="Modulation_M12_Ch12" type="single" userfeaturetype="Mask and Image" def="Modulation|M12|Ch12" />
    <UDF name="Contrast_M01_Ch01" type="single" userfeaturetype="Mask and Image" def="Contrast|M01|Ch01" />
    <UDF name="Contrast_M02_Ch02" type="single" userfeaturetype="Mask and Image" def="Contrast|M02|Ch02" />
    <UDF name="Contrast_M03_Ch03" type="single" userfeaturetype="Mask and Image" def="Contrast|M03|Ch03" />
    <UDF name="Contrast_M04_Ch04" type="single" userfeaturetype="Mask and Image" def="Contrast|M04|Ch04" />
    <UDF name="Contrast_M05_Ch05" type="single" userfeaturetype="Mask and Image" def="Contrast|M05|Ch05" />
    <UDF name="Contrast_M06_Ch06" type="single" userfeaturetype="Mask and Image" def="Contrast|M06|Ch06" />
    <UDF name="Contrast_M07_Ch07" type="single" userfeaturetype="Mask and Image" def="Contrast|M07|Ch07" />
    <UDF name="Contrast_M08_Ch08" type="single" userfeaturetype="Mask and Image" def="Contrast|M08|Ch08" />
    <UDF name="Contrast_M09_Ch09" type="single" userfeaturetype="Mask and Image" def="Contrast|M09|Ch09" />
    <UDF name="Contrast_M10_Ch10" type="single" userfeaturetype="Mask and Image" def="Contrast|M10|Ch10" />
    <UDF name="Contrast_M11_Ch11" type="single" userfeaturetype="Mask and Image" def="Contrast|M11|Ch11" />
    <UDF name="Contrast_M12_Ch12" type="single" userfeaturetype="Mask and Image" def="Contrast|M12|Ch12" />
    <UDF name="Gradient RMS_M01_Ch01" type="single" userfeaturetype="Mask and Image" def="Gradient RMS|M01|Ch01" />
    <UDF name="Gradient RMS_M02_Ch02" type="single" userfeaturetype="Mask and Image" def="Gradient RMS|M02|Ch02" />
    <UDF name="Gradient RMS_M03_Ch03" type="single" userfeaturetype="Mask and Image" def="Gradient RMS|M03|Ch03" />
    <UDF name="Gradient RMS_M04_Ch04" type="single" userfeaturetype="Mask and Image" def="Gradient RMS|M04|Ch04" />
    <UDF name="Gradient RMS_M05_Ch05" type="single" userfeaturetype="Mask and Image" def="Gradient RMS|M05|Ch05" />
    <UDF name="Gradient RMS_M06_Ch06" type="single" userfeaturetype="Mask and Image" def="Gradient RMS|M06|Ch06" />
    <UDF name="Gradient RMS_M07_Ch07" type="single" userfeaturetype="Mask and Image" def="Gradient RMS|M07|Ch07" />
    <UDF name="Gradient RMS_M08_Ch08" type="single" userfeaturetype="Mask and Image" def="Gradient RMS|M08|Ch08" />
    <UDF name="Gradient RMS_M09_Ch09" type="single" userfeaturetype="Mask and Image" def="Gradient RMS|M09|Ch09" />
    <UDF name="Gradient RMS_M10_Ch10" type="single" userfeaturetype="Mask and Image" def="Gradient RMS|M10|Ch10" />
    <UDF name="Gradient RMS_M11_Ch11" type="single" userfeaturetype="Mask and Image" def="Gradient RMS|M11|Ch11" />
    <UDF name="Gradient RMS_M12_Ch12" type="single" userfeaturetype="Mask and Image" def="Gradient RMS|M12|Ch12" />
    <UDF name="Intensity_MC_Ch01" type="single" userfeaturetype="Mask and Image" def="Intensity|MC|Ch01" />
    <UDF name="Intensity_MC_Ch02" type="single" userfeaturetype="Mask and Image" def="Intensity|MC|Ch02" />
    <UDF name="Intensity_MC_Ch03" type="single" userfeaturetype="Mask and Image" def="Intensity|MC|Ch03" />
    <UDF name="Intensity_MC_Ch04" type="single" userfeaturetype="Mask and Image" def="Intensity|MC|Ch04" />
    <UDF name="Intensity_MC_Ch05" type="single" userfeaturetype="Mask and Image" def="Intensity|MC|Ch05" />
    <UDF name="Intensity_MC_Ch06" type="single" userfeaturetype="Mask and Image" def="Intensity|MC|Ch06" />
    <UDF name="Intensity_MC_Ch07" type="single" userfeaturetype="Mask and Image" def="Intensity|MC|Ch07" />
    <UDF name="Intensity_MC_Ch08" type="single" userfeaturetype="Mask and Image" def="Intensity|MC|Ch08" />
    <UDF name="Intensity_MC_Ch09" type="single" userfeaturetype="Mask and Image" def="Intensity|MC|Ch09" />
    <UDF name="Intensity_MC_Ch10" type="single" userfeaturetype="Mask and Image" def="Intensity|MC|Ch10" />
    <UDF name="Intensity_MC_Ch11" type="single" userfeaturetype="Mask and Image" def="Intensity|MC|Ch11" />
    <UDF name="Intensity_MC_Ch12" type="single" userfeaturetype="Mask and Image" def="Intensity|MC|Ch12" />
    <UDF name="Mean Pixel_M01_Ch01" type="single" userfeaturetype="Mask and Image" def="Mean Pixel|M01|Ch01" />
    <UDF name="Mean Pixel_M02_Ch02" type="single" userfeaturetype="Mask and Image" def="Mean Pixel|M02|Ch02" />
    <UDF name="Mean Pixel_M03_Ch03" type="single" userfeaturetype="Mask and Image" def="Mean Pixel|M03|Ch03" />
    <UDF name="Mean Pixel_M04_Ch04" type="single" userfeaturetype="Mask and Image" def="Mean Pixel|M04|Ch04" />
    <UDF name="Mean Pixel_M05_Ch05" type="single" userfeaturetype="Mask and Image" def="Mean Pixel|M05|Ch05" />
    <UDF name="Mean Pixel_M06_Ch06" type="single" userfeaturetype="Mask and Image" def="Mean Pixel|M06|Ch06" />
    <UDF name="Mean Pixel_M07_Ch07" type="single" userfeaturetype="Mask and Image" def="Mean Pixel|M07|Ch07" />
    <UDF name="Mean Pixel_M08_Ch08" type="single" userfeaturetype="Mask and Image" def="Mean Pixel|M08|Ch08" />
    <UDF name="Mean Pixel_M09_Ch09" type="single" userfeaturetype="Mask and Image" def="Mean Pixel|M09|Ch09" />
    <UDF name="Mean Pixel_M10_Ch10" type="single" userfeaturetype="Mask and Image" def="Mean Pixel|M10|Ch10" />
    <UDF name="Mean Pixel_M11_Ch11" type="single" userfeaturetype="Mask and Image" def="Mean Pixel|M11|Ch11" />
    <UDF name="Mean Pixel_M12_Ch12" type="single" userfeaturetype="Mask and Image" def="Mean Pixel|M12|Ch12" />
    <UDF name="Median Pixel_M01_Ch01" type="single" userfeaturetype="Mask and Image" def="Median Pixel|M01|Ch01" />
    <UDF name="Median Pixel_M02_Ch02" type="single" userfeaturetype="Mask and Image" def="Median Pixel|M02|Ch02" />
    <UDF name="Median Pixel_M03_Ch03" type="single" userfeaturetype="Mask and Image" def="Median Pixel|M03|Ch03" />
    <UDF name="Median Pixel_M04_Ch04" type="single" userfeaturetype="Mask and Image" def="Median Pixel|M04|Ch04" />
    <UDF name="Median Pixel_M05_Ch05" type="single" userfeaturetype="Mask and Image" def="Median Pixel|M05|Ch05" />
    <UDF name="Median Pixel_M06_Ch06" type="single" userfeaturetype="Mask and Image" def="Median Pixel|M06|Ch06" />
    <UDF name="Median Pixel_M07_Ch07" type="single" userfeaturetype="Mask and Image" def="Median Pixel|M07|Ch07" />
    <UDF name="Median Pixel_M08_Ch08" type="single" userfeaturetype="Mask and Image" def="Median Pixel|M08|Ch08" />
    <UDF name="Median Pixel_M09_Ch09" type="single" userfeaturetype="Mask and Image" def="Median Pixel|M09|Ch09" />
    <UDF name="Median Pixel_M10_Ch10" type="single" userfeaturetype="Mask and Image" def="Median Pixel|M10|Ch10" />
    <UDF name="Median Pixel_M11_Ch11" type="single" userfeaturetype="Mask and Image" def="Median Pixel|M11|Ch11" />
    <UDF name="Median Pixel_M12_Ch12" type="single" userfeaturetype="Mask and Image" def="Median Pixel|M12|Ch12" />
    <UDF name="Max Pixel_MC_Ch01" type="single" userfeaturetype="Mask and Image" def="Max Pixel|MC|Ch01" />
    <UDF name="Max Pixel_MC_Ch02" type="single" userfeaturetype="Mask and Image" def="Max Pixel|MC|Ch02" />
    <UDF name="Max Pixel_MC_Ch03" type="single" userfeaturetype="Mask and Image" def="Max Pixel|MC|Ch03" />
    <UDF name="Max Pixel_MC_Ch04" type="single" userfeaturetype="Mask and Image" def="Max Pixel|MC|Ch04" />
    <UDF name="Max Pixel_MC_Ch05" type="single" userfeaturetype="Mask and Image" def="Max Pixel|MC|Ch05" />
    <UDF name="Max Pixel_MC_Ch06" type="single" userfeaturetype="Mask and Image" def="Max Pixel|MC|Ch06" />
    <UDF name="Max Pixel_MC_Ch07" type="single" userfeaturetype="Mask and Image" def="Max Pixel|MC|Ch07" />
    <UDF name="Max Pixel_MC_Ch08" type="single" userfeaturetype="Mask and Image" def="Max Pixel|MC|Ch08" />
    <UDF name="Max Pixel_MC_Ch09" type="single" userfeaturetype="Mask and Image" def="Max Pixel|MC|Ch09" />
    <UDF name="Max Pixel_MC_Ch10" type="single" userfeaturetype="Mask and Image" def="Max Pixel|MC|Ch10" />
    <UDF name="Max Pixel_MC_Ch11" type="single" userfeaturetype="Mask and Image" def="Max Pixel|MC|Ch11" />
    <UDF name="Max Pixel_MC_Ch12" type="single" userfeaturetype="Mask and Image" def="Max Pixel|MC|Ch12" />
    <UDF name="Raw Max Pixel_MC_Ch01" type="single" userfeaturetype="Mask and Image" def="Raw Max Pixel|MC|Ch01" />
    <UDF name="Raw Max Pixel_MC_Ch02" type="single" userfeaturetype="Mask and Image" def="Raw Max Pixel|MC|Ch02" />
    <UDF name="Raw Max Pixel_MC_Ch03" type="single" userfeaturetype="Mask and Image" def="Raw Max Pixel|MC|Ch03" />
    <UDF name="Raw Max Pixel_MC_Ch04" type="single" userfeaturetype="Mask and Image" def="Raw Max Pixel|MC|Ch04" />
    <UDF name="Raw Max Pixel_MC_Ch05" type="single" userfeaturetype="Mask and Image" def="Raw Max Pixel|MC|Ch05" />
    <UDF name="Raw Max Pixel_MC_Ch06" type="single" userfeaturetype="Mask and Image" def="Raw Max Pixel|MC|Ch06" />
    <UDF name="Raw Max Pixel_MC_Ch07" type="single" userfeaturetype="Mask and Image" def="Raw Max Pixel|MC|Ch07" />
    <UDF name="Raw Max Pixel_MC_Ch08" type="single" userfeaturetype="Mask and Image" def="Raw Max Pixel|MC|Ch08" />
    <UDF name="Raw Max Pixel_MC_Ch09" type="single" userfeaturetype="Mask and Image" def="Raw Max Pixel|MC|Ch09" />
    <UDF name="Raw Max Pixel_MC_Ch10" type="single" userfeaturetype="Mask and Image" def="Raw Max Pixel|MC|Ch10" />
    <UDF name="Raw Max Pixel_MC_Ch11" type="single" userfeaturetype="Mask and Image" def="Raw Max Pixel|MC|Ch11" />
    <UDF name="Raw Max Pixel_MC_Ch12" type="single" userfeaturetype="Mask and Image" def="Raw Max Pixel|MC|Ch12" />
    <UDF name="Raw Min Pixel_MC_Ch01" type="single" userfeaturetype="Mask and Image" def="Raw Min Pixel|MC|Ch01" />
    <UDF name="Raw Min Pixel_MC_Ch02" type="single" userfeaturetype="Mask and Image" def="Raw Min Pixel|MC|Ch02" />
    <UDF name="Raw Min Pixel_MC_Ch03" type="single" userfeaturetype="Mask and Image" def="Raw Min Pixel|MC|Ch03" />
    <UDF name="Raw Min Pixel_MC_Ch04" type="single" userfeaturetype="Mask and Image" def="Raw Min Pixel|MC|Ch04" />
    <UDF name="Raw Min Pixel_MC_Ch05" type="single" userfeaturetype="Mask and Image" def="Raw Min Pixel|MC|Ch05" />
    <UDF name="Raw Min Pixel_MC_Ch06" type="single" userfeaturetype="Mask and Image" def="Raw Min Pixel|MC|Ch06" />
    <UDF name="Raw Min Pixel_MC_Ch07" type="single" userfeaturetype="Mask and Image" def="Raw Min Pixel|MC|Ch07" />
    <UDF name="Raw Min Pixel_MC_Ch08" type="single" userfeaturetype="Mask and Image" def="Raw Min Pixel|MC|Ch08" />
    <UDF name="Raw Min Pixel_MC_Ch09" type="single" userfeaturetype="Mask and Image" def="Raw Min Pixel|MC|Ch09" />
    <UDF name="Raw Min Pixel_MC_Ch10" type="single" userfeaturetype="Mask and Image" def="Raw Min Pixel|MC|Ch10" />
    <UDF name="Raw Min Pixel_MC_Ch11" type="single" userfeaturetype="Mask and Image" def="Raw Min Pixel|MC|Ch11" />
    <UDF name="Raw Min Pixel_MC_Ch12" type="single" userfeaturetype="Mask and Image" def="Raw Min Pixel|MC|Ch12" />
    <UDF name="Length_M01" type="single" userfeaturetype="Mask Only" def="Length|M01" />
    <UDF name="Length_M02" type="single" userfeaturetype="Mask Only" def="Length|M02" />
    <UDF name="Length_M03" type="single" userfeaturetype="Mask Only" def="Length|M03" />
    <UDF name="Length_M04" type="single" userfeaturetype="Mask Only" def="Length|M04" />
    <UDF name="Length_M05" type="single" userfeaturetype="Mask Only" def="Length|M05" />
    <UDF name="Length_M06" type="single" userfeaturetype="Mask Only" def="Length|M06" />
    <UDF name="Length_M07" type="single" userfeaturetype="Mask Only" def="Length|M07" />
    <UDF name="Length_M08" type="single" userfeaturetype="Mask Only" def="Length|M08" />
    <UDF name="Length_M09" type="single" userfeaturetype="Mask Only" def="Length|M09" />
    <UDF name="Length_M10" type="single" userfeaturetype="Mask Only" def="Length|M10" />
    <UDF name="Length_M11" type="single" userfeaturetype="Mask Only" def="Length|M11" />
    <UDF name="Length_M12" type="single" userfeaturetype="Mask Only" def="Length|M12" />
    <UDF name="Width_M01" type="single" userfeaturetype="Mask Only" def="Width|M01" />
    <UDF name="Width_M02" type="single" userfeaturetype="Mask Only" def="Width|M02" />
    <UDF name="Width_M03" type="single" userfeaturetype="Mask Only" def="Width|M03" />
    <UDF name="Width_M04" type="single" userfeaturetype="Mask Only" def="Width|M04" />
    <UDF name="Width_M05" type="single" userfeaturetype="Mask Only" def="Width|M05" />
    <UDF name="Width_M06" type="single" userfeaturetype="Mask Only" def="Width|M06" />
    <UDF name="Width_M07" type="single" userfeaturetype="Mask Only" def="Width|M07" />
    <UDF name="Width_M08" type="single" userfeaturetype="Mask Only" def="Width|M08" />
    <UDF name="Width_M09" type="single" userfeaturetype="Mask Only" def="Width|M09" />
    <UDF name="Width_M10" type="single" userfeaturetype="Mask Only" def="Width|M10" />
    <UDF name="Width_M11" type="single" userfeaturetype="Mask Only" def="Width|M11" />
    <UDF name="Width_M12" type="single" userfeaturetype="Mask Only" def="Width|M12" />
    <UDF name="Height_M01" type="single" userfeaturetype="Mask Only" def="Height|M01" />
    <UDF name="Height_M02" type="single" userfeaturetype="Mask Only" def="Height|M02" />
    <UDF name="Height_M03" type="single" userfeaturetype="Mask Only" def="Height|M03" />
    <UDF name="Height_M04" type="single" userfeaturetype="Mask Only" def="Height|M04" />
    <UDF name="Height_M05" type="single" userfeaturetype="Mask Only" def="Height|M05" />
    <UDF name="Height_M06" type="single" userfeaturetype="Mask Only" def="Height|M06" />
    <UDF name="Height_M07" type="single" userfeaturetype="Mask Only" def="Height|M07" />
    <UDF name="Height_M08" type="single" userfeaturetype="Mask Only" def="Height|M08" />
    <UDF name="Height_M09" type="single" userfeaturetype="Mask Only" def="Height|M09" />
    <UDF name="Height_M10" type="single" userfeaturetype="Mask Only" def="Height|M10" />
    <UDF name="Height_M11" type="single" userfeaturetype="Mask Only" def="Height|M11" />
    <UDF name="Height_M12" type="single" userfeaturetype="Mask Only" def="Height|M12" />
    <UDF name="Saturation Count_M01_Ch01" type="single" userfeaturetype="Mask and Image" def="Saturation Count|M01|Ch01" />
    <UDF name="Saturation Count_M02_Ch02" type="single" userfeaturetype="Mask and Image" def="Saturation Count|M02|Ch02" />
    <UDF name="Saturation Count_M03_Ch03" type="single" userfeaturetype="Mask and Image" def="Saturation Count|M03|Ch03" />
    <UDF name="Saturation Count_M04_Ch04" type="single" userfeaturetype="Mask and Image" def="Saturation Count|M04|Ch04" />
    <UDF name="Saturation Count_M05_Ch05" type="single" userfeaturetype="Mask and Image" def="Saturation Count|M05|Ch05" />
    <UDF name="Saturation Count_M06_Ch06" type="single" userfeaturetype="Mask and Image" def="Saturation Count|M06|Ch06" />
    <UDF name="Saturation Count_M07_Ch07" type="single" userfeaturetype="Mask and Image" def="Saturation Count|M07|Ch07" />
    <UDF name="Saturation Count_M08_Ch08" type="single" userfeaturetype="Mask and Image" def="Saturation Count|M08|Ch08" />
    <UDF name="Saturation Count_M09_Ch09" type="single" userfeaturetype="Mask and Image" def="Saturation Count|M09|Ch09" />
    <UDF name="Saturation Count_M10_Ch10" type="single" userfeaturetype="Mask and Image" def="Saturation Count|M10|Ch10" />
    <UDF name="Saturation Count_M11_Ch11" type="single" userfeaturetype="Mask and Image" def="Saturation Count|M11|Ch11" />
    <UDF name="Saturation Count_M12_Ch12" type="single" userfeaturetype="Mask and Image" def="Saturation Count|M12|Ch12" />
    <UDF name="Saturation Percent_M01_Ch01" type="single" userfeaturetype="Mask and Image" def="Saturation Percent|M01|Ch01" />
    <UDF name="Saturation Percent_M02_Ch02" type="single" userfeaturetype="Mask and Image" def="Saturation Percent|M02|Ch02" />
    <UDF name="Saturation Percent_M03_Ch03" type="single" userfeaturetype="Mask and Image" def="Saturation Percent|M03|Ch03" />
    <UDF name="Saturation Percent_M04_Ch04" type="single" userfeaturetype="Mask and Image" def="Saturation Percent|M04|Ch04" />
    <UDF name="Saturation Percent_M05_Ch05" type="single" userfeaturetype="Mask and Image" def="Saturation Percent|M05|Ch05" />
    <UDF name="Saturation Percent_M06_Ch06" type="single" userfeaturetype="Mask and Image" def="Saturation Percent|M06|Ch06" />
    <UDF name="Saturation Percent_M07_Ch07" type="single" userfeaturetype="Mask and Image" def="Saturation Percent|M07|Ch07" />
    <UDF name="Saturation Percent_M08_Ch08" type="single" userfeaturetype="Mask and Image" def="Saturation Percent|M08|Ch08" />
    <UDF name="Saturation Percent_M09_Ch09" type="single" userfeaturetype="Mask and Image" def="Saturation Percent|M09|Ch09" />
    <UDF name="Saturation Percent_M10_Ch10" type="single" userfeaturetype="Mask and Image" def="Saturation Percent|M10|Ch10" />
    <UDF name="Saturation Percent_M11_Ch11" type="single" userfeaturetype="Mask and Image" def="Saturation Percent|M11|Ch11" />
    <UDF name="Saturation Percent_M12_Ch12" type="single" userfeaturetype="Mask and Image" def="Saturation Percent|M12|Ch12" />
    <UDF name="Bright Detail Intensity R3_MC_Ch01" type="single" userfeaturetype="Mask and Image" def="Bright Detail Intensity R3|MC|Ch01" />
    <UDF name="Bright Detail Intensity R3_MC_Ch02" type="single" userfeaturetype="Mask and Image" def="Bright Detail Intensity R3|MC|Ch02" />
    <UDF name="Bright Detail Intensity R3_MC_Ch03" type="single" userfeaturetype="Mask and Image" def="Bright Detail Intensity R3|MC|Ch03" />
    <UDF name="Bright Detail Intensity R3_MC_Ch04" type="single" userfeaturetype="Mask and Image" def="Bright Detail Intensity R3|MC|Ch04" />
    <UDF name="Bright Detail Intensity R3_MC_Ch05" type="single" userfeaturetype="Mask and Image" def="Bright Detail Intensity R3|MC|Ch05" />
    <UDF name="Bright Detail Intensity R3_MC_Ch06" type="single" userfeaturetype="Mask and Image" def="Bright Detail Intensity R3|MC|Ch06" />
    <UDF name="Bright Detail Intensity R3_MC_Ch07" type="single" userfeaturetype="Mask and Image" def="Bright Detail Intensity R3|MC|Ch07" />
    <UDF name="Bright Detail Intensity R3_MC_Ch08" type="single" userfeaturetype="Mask and Image" def="Bright Detail Intensity R3|MC|Ch08" />
    <UDF name="Bright Detail Intensity R3_MC_Ch09" type="single" userfeaturetype="Mask and Image" def="Bright Detail Intensity R3|MC|Ch09" />
    <UDF name="Bright Detail Intensity R3_MC_Ch10" type="single" userfeaturetype="Mask and Image" def="Bright Detail Intensity R3|MC|Ch10" />
    <UDF name="Bright Detail Intensity R3_MC_Ch11" type="single" userfeaturetype="Mask and Image" def="Bright Detail Intensity R3|MC|Ch11" />
    <UDF name="Bright Detail Intensity R3_MC_Ch12" type="single" userfeaturetype="Mask and Image" def="Bright Detail Intensity R3|MC|Ch12" />
    <UDF name="Time" type="single" userfeaturetype="No Parameters" def="Time" />
    <UDF name="Object Number" type="single" userfeaturetype="No Parameters" def="Object Number" />
    <UDF name="Raw Centroid X" type="single" userfeaturetype="No Parameters" def="Raw Centroid X" />
    <UDF name="Raw Centroid Y" type="single" userfeaturetype="No Parameters" def="Raw Centroid Y" />
    <UDF name="Flow Speed" type="single" userfeaturetype="No Parameters" def="Flow Speed" />
  </DefinedFeatures>
  <Classifiers></Classifiers>
  <Regions>
    <Region type="line" label="R1" cx="27.459" cy="0.73755656108597267" color="Cyan" lightcolor="Teal" ismarker="false" doesnotoverride="false" xlogrange="P" ylogrange="P">
      <axy x="20.492" y="0.64253393665158376" />
      <axy x="41.803" y="0.64253393665158376" />
    </Region>
  </Regions>
  <Pops>
    <Pop name="All" type="B" base="" color="White" lightModeColor="Black" style="Simple Dot" />
    <Pop name="R1" type="G" base="All" color="Cyan" lightModeColor="Teal" style="Simple Dot" region="R1" fx="Gradient RMS_M01_Ch01" />
  </Pops>
  <StatisticsReports></StatisticsReports>
  <PopulationStatistics>
    <PopStatistic feature="Gradient RMS_M01_Ch01" population="All" min="0" max="81.491273152957874" mean="23.186428452185076" geomean="35.509487855249752" mode="0.438" stddev="21.673523083399832" variance="469.74160284666539" CV="93.47503919413397" median="27.367718770944638" MAD="18.88684255729952" nans="0" count="2000" concentration="3676201.3352082013" />
    <PopStatistic feature="Gradient RMS_M01_Ch01" population="R1" min="21.502402470533454" max="41.7644175768612" mean="31.207050440961428" geomean="30.902745827853035" mode="27.150999999999996" stddev="4.3373714761582871" variance="18.812791322191519" CV="13.898690888342285" median="30.98202697066511" MAD="5.338669243137188" nans="0" count="1006" concentration="1849129.2716097252" />
    <PopStatistic feature="Area_M01" population="R1" min="174" max="2121" mean="731.73956262425452" geomean="718.93204542202557" mode="718.74150000000009" stddev="152.03575046125169" variance="23114.869418315993" CV="20.77730359637825" median="718" MAD="85.9908" nans="0" count="1006" concentration="1849129.2716097252" />
    <PopStatistic feature="Aspect Ratio_M01" population="R1" min="0.35076092396035041" max="0.99490368256163475" mean="0.86165865969425481" geomean="0.85568698278065369" mode="0.91250000000000009" stddev="0.092183600575108132" variance="0.0084978162149910771" CV="10.698389616117586" median="0.87983555262946367" MAD="0.065632772937554762" nans="0" count="1006" concentration="1849129.2716097252" />
    <PopStatistic feature="Intensity_MC_Ch02" population="R1" min="1728.6285714285734" max="357970.94318181503" mean="75174.494917778051" geomean="71620.637617268352" mode="72524.8315" stddev="24912.343816396056" variance="620624874.42632687" CV="33.139356431518273" median="72392.619673295165" MAD="16867.033204865442" nans="0" count="1006" concentration="1849129.2716097252" />
    <PopStatistic feature="Intensity_MC_Ch06" population="R1" min="39712.846153845952" max="1500683.6000000471" mean="514730.72272449866" geomean="490214.01447914506" mode="462738.06950000004" stddev="166761.27283887941" variance="27809322118.843178" CV="32.397769450442482" median="486204.22386363696" MAD="136654.83746099516" nans="0" count="1006" concentration="1849129.2716097252" />
    <PopStatistic feature="Area_M02" population="R1" min="97" max="1898" mean="677.34194831013917" geomean="666.701010086169" mode="678.2795" stddev="126.95568377025677" variance="16117.745641573438" CV="18.743218855260785" median="668" MAD="66.717" nans="0" count="1006" concentration="1849129.2716097252" />
    <PopStatistic feature="Aspect Ratio Intensity_M02_Ch02" population="R1" min="0.23264510326151866" max="0.99045492581637107" mean="0.77595563621124586" geomean="0.76723924338398219" mode="0.8245" stddev="0.10941313668899956" variance="0.011971234480125702" CV="14.100437136229909" median="0.78901019614465273" MAD="0.10764426206244147" nans="0" count="1006" concentration="1849129.2716097252" />
    <PopStatistic feature="Area_M06" population="R1" min="181" max="1706" mean="644.36779324055669" geomean="631.19232762621823" mode="609.1615" stddev="143.18215068619887" variance="20501.12827512536" CV="22.220562881662495" median="623" MAD="97.851599999999991" nans="0" count="1006" concentration="1849129.2716097252" />
    <PopStatistic feature="Aspect Ratio Intensity_M06_Ch06" population="R1" min="0.22247384723962246" max="0.98448446087377739" mean="0.55618570728761207" geomean="0.53353026435102391" mode="0.4975" stddev="0.15751780894944878" variance="0.024811860136235046" CV="28.32108176918576" median="0.54355874506872914" MAD="0.1685359852088579" nans="0" count="1006" concentration="1849129.2716097252" />
  </PopulationStatistics>
  <Displays count="6" layout="0" entriesPerRow="12" lightDarkMode="1">
    <Graph type="histogram" xlocation="0" ylocation="0" f1="Gradient RMS_M01_Ch01" scaletype="1" xmin="0" xmax="100" ymin="0" ymax="5" title="All" xlabel="Gradient RMS_M01_Ch01" ylabel="Normalized Frequency" axislabelsfontsize="10" axistickmarklabelsfontsize="10" graphtitlefontsize="12" regionlabelsfontsize="10" bincount="0" freq="T" histogramsmoothingfactor="0" xlogrange="P" ylogrange="P" stats="false" xsize="320" ysize="320" splitterdistance="120" xstats="Count|%Gated" ystats="Count|%Gated" order="All" xstatsorder="All|R1">
      <Legend onoff="false" x="0" y="0" width="96" height="32" />
      <BasePop name="All" linestyle="Solid" fill="true" />
      <GraphRegion name="R1" />
    </Graph>
    <Graph type="scatter" xlocation="320" ylocation="0" f1="Area_M01" f2="Aspect Ratio_M01" scaletype="1" xmin="0" xmax="2500" ymin="0" ymax="1.5" title="R1" xlabel="Area_M01" ylabel="Aspect Ratio_M01" axislabelsfontsize="10" axistickmarklabelsfontsize="10" graphtitlefontsize="10" regionlabelsfontsize="10" bincount="0" freq="T" histogramsmoothingfactor="0" xlogrange="P" ylogrange="P" stats="false" xsize="320" ysize="320" splitterdistance="120" xstats="Count|%Gated" ystats="Count|%Gated" order="R1" xstatsorder="R1">
      <Legend onoff="false" x="0" y="0" width="96" height="32" />
      <BasePop name="R1" linestyle="Solid" fill="true" />
    </Graph>
    <Graph type="histogram" xlocation="640" ylocation="0" f1="Intensity_MC_Ch02" scaletype="1" xmin="0" xmax="2000000" ymin="0" ymax="5" title="R1" xlabel="Intensity_MC_Ch02" ylabel="Normalized Frequency" axislabelsfontsize="10" axistickmarklabelsfontsize="10" graphtitlefontsize="12" regionlabelsfontsize="10" bincount="0" freq="T" histogramsmoothingfactor="0" xlogrange="100" ylogrange="P" stats="false" xsize="320" ysize="320" splitterdistance="120" xstats="Count|%Gated" ystats="Count|%Gated" order="R1" xstatsorder="R1">
      <Legend onoff="false" x="0" y="0" width="96" height="32" />
      <BasePop name="R1" linestyle="Solid" fill="true" />
    </Graph>
    <Graph type="scatter" xlocation="960" ylocation="0" f1="Intensity_MC_Ch02" f2="Intensity_MC_Ch06" scaletype="1" xmin="0" xmax="2000000" ymin="0" ymax="2000000" title="R1" xlabel="Intensity_MC_Ch02" ylabel="Intensity_MC_Ch06" axislabelsfontsize="10" axistickmarklabelsfontsize="10" graphtitlefontsize="12" regionlabelsfontsize="10" bincount="0" freq="T" histogramsmoothingfactor="0" xlogrange="100" ylogrange="100" stats="false" xsize="320" ysize="320" splitterdistance="120" xstats="Count|%Gated" ystats="Count|%Gated" order="R1" xstatsorder="R1">
      <Legend onoff="false" x="0" y="0" width="96" height="32" />
      <BasePop name="R1" linestyle="Solid" fill="true" />
    </Graph>
    <Graph type="scatter" xlocation="1280" ylocation="0" f1="Area_M02" f2="Aspect Ratio Intensity_M02_Ch02" scaletype="1" xmin="0" xmax="2500" ymin="0" ymax="2" title="R1" xlabel="Area_M02" ylabel="Aspect Ratio Intensity_M02_Ch02" axislabelsfontsize="10" axistickmarklabelsfontsize="10" graphtitlefontsize="12" regionlabelsfontsize="10" bincount="0" freq="T" histogramsmoothingfactor="0" xlogrange="P" ylogrange="P" stats="false" xsize="320" ysize="320" splitterdistance="120" xstats="Count|%Gated" ystats="Count|%Gated" order="R1" xstatsorder="R1">
      <Legend onoff="false" x="0" y="0" width="96" height="32" />
      <BasePop name="R1" linestyle="Solid" fill="true" />
    </Graph>
    <Graph type="scatter" xlocation="0" ylocation="320" f1="Area_M06" f2="Aspect Ratio Intensity_M06_Ch06" scaletype="1" xmin="0" xmax="2500" ymin="0" ymax="1.5" title="R1" xlabel="Area_M06" ylabel="Aspect Ratio Intensity_M06_Ch06" axislabelsfontsize="10" axistickmarklabelsfontsize="10" graphtitlefontsize="12" regionlabelsfontsize="10" bincount="0" freq="T" histogramsmoothingfactor="0" xlogrange="P" ylogrange="P" stats="false" xsize="320" ysize="320" splitterdistance="120" xstats="Count|%Gated" ystats="Count|%Gated" order="R1" xstatsorder="R1">
      <Legend onoff="false" x="0" y="0" width="96" height="32" />
      <BasePop name="R1" linestyle="Solid" fill="true" />
    </Graph>
  </Displays>
</AssayTemplate>
